# Supplementary material for: A high quality method for hemolymph collection from honeybee larvae
Source: PLoS One. 2020 Jun 18;15(6):e0234637. doi: 10.1371/journal.pone.0234637 (PMC7302910; doi:10.1371/journal.pone.0234637)
Supplement: S2 Data — (XLSX) [file pone.0234637.s002.xlsx]

## Sheet: Planilha1
Standard curve - BSA
Sample	Conc. (ug/mL) X	Abs 1 (595nm)	Abs 2 (595nm)	Mean Y
1	2000	0.678	0.652	0.665
2	1500	0.594	0.586	0.59
3	1000	0.39	0.365	0.3775
4	750	0.274	0.302	0.288
5	500	0.147	0.155	0.151
6	250	0.075	0.057	0.066
7	125	0.041	0.029	0.035
8	0	0	0	0
White	Water	0.32	0.302	0.311
x	y
2000	0.665
1500	0.59
1000	0.3775
750	0.288
500	0.151
250	0.066
125	0.035
0	0
Test Samples	Abs 1 (595nm)	Abs 2	Abs 3	Mean	Dilution	AbsxDilu
S1	1.411	1.406	1.479	1.432	2	2.864
S2	1.244	1.281	1.24	1.255	5	6.275
S3	1.073	1.063	1.046	1.06067	10	10.6067
S4	1.04	1.072	0.994	1.03533	12	12.424
S5	0.788	0.793	0.747	0.776	15	11.64
S6	1.102	1.066	0.999	1.05567	50	52.7833
S7	0.377	0.422	0.417	0.405333	100	40.5333
L	3.187				0
L2x	1.292	1.292	1.642	1.40867	2	2.81733
Test 1 - Scissors
Samples	Abs 1	Abs 2	Abs 3	Mean (y)	Diluition (100x)	Concentration mg/mL (x= y/0.0004)	Concentration mg/mL x Diluition
1	-0.266	-0.265	-0.264	-0.265	-26.5	-662.5	-66250
2	0.074	0.099	0.089	0.0873333	8.73333	218.333	21833.3
3	0.141	0.137	0.139	0.139	13.9	347.5	34750
4	0.151	0.138	0.15	0.146333	14.6333	365.833	36583.3
5	0.141	0.134	0.123	0.132667	13.2667	331.667	33166.7
6	0.126	0.143	0.156	0.141667	14.1667	354.167	35416.7
7	0.207	0.207	0.192	0.202	20.2	505	50500
8	0.132	0.172	0.164	0.156	15.6	390	39000
9	0.149	0.157	0.128	0.144667	14.4667	361.667	36166.7
10	0.13	0.121	0.108	0.119667	11.9667	299.167	29916.7
11	0.173	0.161	0.146	0.16	16	400	40000
12	0.165	0.165	0.152	0.160667	16.0667	401.667	40166.7
13	0.099	0.096	0.084	0.093	9.3	232.5	23250
14	0.188	0.172	0.136	0.165333	16.5333	413.333	41333.3
15	0.161	0.14	0.143	0.148	14.8	370	37000
Test 2 - Hypodermic syringe
Samples	Abs 1	Abs 2	Abs 3	Mean (y)	Diluition (100x)	Concentration mg/mL (x= y/0.0004)	Concentration mg/mL x Diluition
1	-0.261	-0.265	-0.001	-0.175667	-17.5667	-439.167	-43916.7
2	0.122	0.121	0.061	0.101333	10.1333	253.333	25333.3
3	0.144	0.138	0.112	0.131333	13.1333	328.333	32833.3
4	0.159	0.167	0.121	0.149	14.9	372.5	37250
5	0.145	0.182	0.126	0.151	15.1	377.5	37750
6	0.176	0.18	0.135	0.163667	16.3667	409.167	40916.7
7	0.173	0.173	0.148	0.164667	16.4667	411.667	41166.7
8	0.127	0.14	0.096	0.121	12.1	302.5	30250
9	0.135	0.126	0.098	0.119667	11.9667	299.167	29916.7
10	0.145	0.098	0.1	0.114333	11.4333	285.833	28583.3
11	0.112	0.128	0.109	0.116333	11.6333	290.833	29083.3
12	0.159	0.143	0.11	0.137333	13.7333	343.333	34333.3
13	0.116	0.111	0.079	0.102	10.2	255	25500
14	0.125	0.134	0.097	0.118667	11.8667	296.667	29666.7
15	0.154	0.139	0.115	0.136	13.6	340	34000
Test 3 - Needle 30G
Samples	Abs 1	Abs 2	Abs 3	Mean (y)	Diluition (100x)	Concentration mg/mL (x= y/0.0004)	Concentration mg/mL x Diluition
1	0.253	0.249	0.295	0.265667	26.5667	664.167	66416.7
2	0.117	0.136	0.156	0.136333	13.6333	340.833	34083.3
3	0.247	0.219	0.247	0.237667	23.7667	594.167	59416.7
4	0.098	0.109	0.111	0.106	10.6	265	26500
5	0.145	0.168	0.174	0.162333	16.2333	405.833	40583.3
6	0.128	0.138	0.144	0.136667	13.6667	341.667	34166.7
7	0.154	0.176	0.168	0.166	16.6	415	41500
8	0.108	0.118	0.131	0.119	11.9	297.5	29750
9	0.174	0.195	0.177	0.182	18.2	455	45500
10	0.169	0.193	0.163	0.175	17.5	437.5	43750
11	0.158	0.176	0.162	0.165333	16.5333	413.333	41333.3
12	0.153	0.156	0.137	0.148667	14.8667	371.667	37166.7
13	0.164	0.179	0.15	0.164333	16.4333	410.833	41083.3
14	0.156	0.162	0.154	0.157333	15.7333	393.333	39333.3
15	0.177	0.164	0.136	0.159	15.9	397.5	39750
Test 4 - Fine tip tweezers
Samples	Abs 1	Abs 2	Abs 3	Mean (y)	Diluition (100x)	Concentration mg/mL (x= y/0.0004)	Concentration mg/mL x Diluition
1	0.118	0.159	0.13	0.135667	13.5667	339.167	33916.7
2	0.183	0.195	0.177	0.185	18.5	462.5	46250
3	0.175	0.186	0.18	0.180333	18.0333	450.833	45083.3
4	0.181	0.179	0.19	0.183333	18.3333	458.333	45833.3
5	0.162	0.144	0.165	0.157	15.7	392.5	39250
6	0.151	0.168	0.165	0.161333	16.1333	403.333	40333.3
7	0.152	0.142	0.168	0.154	15.4	385	38500
8	0.186	0.178	0.165	0.176333	17.6333	440.833	44083.3
9	0.159	0.148	0.227	0.178	17.8	445	44500
10	0.144	0.171	0.144	0.153	15.3	382.5	38250
11	0.374	0.18	0.169	0.241	24.1	602.5	60250
12	0.161	0.138	0.129	0.142667	14.2667	356.667	35666.7
13	0.128	0.125	0.103	0.118667	11.8667	296.667	29666.7
14	0.128	0.125	0.108	0.120333	12.0333	300.833	30083.3
15	0.19	0.195	0.166	0.183667	18.3667	459.167	45916.7
